# Supplementary material for: 2-C-Phenyl­erythrono-1,4-lactone
Source: Acta Crystallogr Sect E Struct Rep Online. 2009 Nov 21;65(Pt 12):o3130. doi: 10.1107/S1600536809048478 (PMC2971982; doi:10.1107/S1600536809048478)
Supplement: Supplementary file 2 [file e-65-o3130-Isup2.hkl]

#
# h,k,l, Fc-squared, Fo-squared, sigma(Fo-squared) and status flag
#
data_I
_shelx_title '  _2'
_shelx_refln_list_code          4
_shelx_F_calc_maximum      110.64
_exptl_crystal_F_000       408.00
_reflns_d_resolution_high  0.7965
 
loop_
 _symmetry_equiv_pos_as_xyz
 'x, y, z'
 '-x, y+1/2, -z+1/2'
 '-x, -y, -z'
 'x, -y-1/2, z-1/2'
 
_cell_length_a     6.4852
_cell_length_b     7.3235
_cell_length_c    18.9623
_cell_angle_alpha  90.000
_cell_angle_beta   99.378
_cell_angle_gamma  90.000
 
_shelx_F_squared_multiplier     1.000
 
loop_
 _refln_index_h
 _refln_index_k
 _refln_index_l
 _refln_F_squared_calc
 _refln_F_squared_meas
 _refln_F_squared_sigma
 _refln_observed_status
   1   0   0      736.91      736.36      4.94 o
   2   0   0      229.19      259.75      1.28 o
   3   0   0      319.37      321.46      2.85 o
   4   0   0      109.78       97.15      1.75 o
   5   0   0      558.34      589.34     13.91 o
   6   0   0       67.86       70.52      8.22 o
   7   0   0       60.44       53.21      7.82 o
   1   1   0     8469.11     7911.91     59.14 o
   2   1   0      689.69      710.03      1.46 o
   3   1   0      419.15      403.68      1.39 o
   4   1   0        0.56        1.51      0.07 o
   5   1   0       57.57       56.61      2.09 o
   6   1   0      129.01      129.84      3.27 o
   7   1   0      106.30      121.54      5.26 o
   0   2   0      174.21      163.82      1.50 o
   1   2   0     1124.51     1066.70      3.02 o
   2   2   0     1293.29     1234.78      5.27 o
   3   2   0      335.99      332.74      1.79 o
   4   2   0      371.42      374.95      1.45 o
   5   2   0        2.76        3.18      0.12 o
   6   2   0       18.63       18.15      1.79 o
   7   2   0       52.09       49.37      4.33 o
   1   3   0      295.38      296.28      1.60 o
   2   3   0      345.15      362.43      1.40 o
   3   3   0      543.64      583.88      2.60 o
   4   3   0      200.06      199.71      1.31 o
   5   3   0      213.84      226.17      1.50 o
   6   3   0       49.73       47.17      1.26 o
   7   3   0       16.06       12.94      1.19 o
   0   4   0       43.72       28.03      1.12 o
   1   4   0      486.24      510.14      2.84 o
   2   4   0      115.32      110.52      0.96 o
   3   4   0       14.65       14.07      0.48 o
   4   4   0      330.20      355.41      2.49 o
   5   4   0       24.03       17.00      0.68 o
   6   4   0       62.54       63.09      4.37 o
   7   4   0        7.35        5.45      0.83 o
   1   5   0       38.50       43.95      1.79 o
   2   5   0        5.09        6.36      0.27 o
   3   5   0     1314.34     1426.06     11.02 o
   4   5   0       69.57       61.92      1.64 o
   5   5   0       60.12       60.69      1.49 o
   6   5   0        7.67        8.81      0.92 o
   0   6   0        1.83        2.13      0.39 o
   1   6   0       37.43       34.29      1.11 o
   2   6   0      168.58      174.80      2.38 o
   3   6   0        1.27        1.97      0.31 o
   4   6   0      156.23      158.34      2.52 o
   5   6   0        1.62        2.84      0.40 o
   6   6   0        0.14        0.80      0.40 o
   1   7   0        0.27        0.87      0.25 o
   2   7   0        1.73        2.43      0.26 o
   3   7   0       63.45       66.85      1.82 o
   4   7   0      107.15      114.40      2.39 o
   5   7   0       17.23       17.00      1.10 o
   0   8   0       21.46       20.95      1.20 o
   1   8   0       57.30       55.95      1.94 o
   2   8   0       41.59       42.60      1.44 o
   3   8   0        2.04        2.47      0.28 o
   1   9   0       33.42       28.90      1.34 o
  -8   1   1        0.23       -0.31      0.52 o
  -7   1   1      125.38      137.41      5.40 o
  -6   1   1       36.02       37.62      2.27 o
  -5   1   1      654.48      711.33      6.01 o
  -4   1   1        0.57        1.11      0.08 o
  -3   1   1      312.92      308.79      1.13 o
  -2   1   1       11.86       11.76      0.24 o
  -1   1   1     2299.43     2223.08      6.54 o
   0   1   1      378.28      352.75      3.55 o
   1   1   1     1459.73     1397.46      2.56 o
   2   1   1     3264.21     3308.91     11.22 o
   3   1   1      153.82      143.73      0.53 o
   4   1   1       18.83       19.60      0.63 o
   5   1   1        4.42        2.45      0.21 o
   6   1   1       50.77       58.36      5.11 o
   7   1   1        2.95        2.21      0.34 o
  -7   2   1        1.23        0.88      0.25 o
  -6   2   1       10.22        9.89      0.62 o
  -5   2   1      161.37      160.58      1.14 o
  -4   2   1       37.98       45.11      0.72 o
  -3   2   1      547.43      591.33      2.61 o
  -2   2   1      490.46      484.90      2.18 o
  -1   2   1     1067.32     1056.22      4.74 o
   0   2   1     3977.53     3784.32     17.87 o
   1   2   1      430.13      409.63      1.03 o
   2   2   1      617.94      676.88      2.58 o
   3   2   1        0.05        0.28      0.07 o
   4   2   1        0.60        1.04      0.09 o
   5   2   1      165.97      167.75      1.46 o
   6   2   1      306.58      341.24     12.25 o
   7   2   1        4.16        2.94      0.50 o
  -7   3   1        7.87        7.14      0.75 o
  -6   3   1        2.22        2.06      0.22 o
  -5   3   1        0.06        0.42      0.07 o
  -4   3   1        4.12        3.78      0.20 o
  -3   3   1      161.08      173.77      1.45 o
  -2   3   1      793.11      933.88      5.19 o
  -1   3   1       36.93       36.85      0.65 o
   0   3   1      212.50      191.50      1.46 o
   1   3   1     1983.71     2127.07      8.78 o
   2   3   1      213.22      193.33      0.85 o
   3   3   1     1615.96     1787.61     11.21 o
   4   3   1      107.78       99.18      0.76 o
   5   3   1      167.92      161.00      1.92 o
   6   3   1        9.21        9.45      0.73 o
   7   3   1       42.20       40.91      3.90 o
  -7   4   1        1.05        1.81      0.58 o
  -6   4   1        6.07        6.84      0.42 o
  -5   4   1        7.52        5.80      0.39 o
  -4   4   1       81.46       87.44      1.35 o
  -3   4   1      366.56      389.81      2.27 o
  -2   4   1      191.07      176.94      1.00 o
  -1   4   1     1190.42     1271.02      7.66 o
   0   4   1       67.28       73.14      1.03 o
   1   4   1      222.26      235.85      1.68 o
   2   4   1     1050.54     1135.81      4.25 o
   3   4   1      268.43      258.51      1.91 o
   4   4   1      104.95       92.65      0.82 o
   5   4   1      197.93      204.26      2.44 o
   6   4   1        8.44        9.51      1.00 o
   7   4   1       27.48       25.54      2.42 o
  -6   5   1       48.15       49.79      2.06 o
  -5   5   1        0.88        0.63      0.13 o
  -4   5   1      357.43      365.24      6.19 o
  -3   5   1        2.31        2.91      0.22 o
  -2   5   1        0.15        1.72      0.35 o
  -1   5   1      169.73      169.93      1.95 o
   0   5   1       32.05       29.27      0.96 o
   1   5   1      338.09      358.47      3.68 o
   2   5   1      526.29      545.05      3.92 o
   3   5   1      661.30      722.20      5.94 o
   4   5   1      562.04      611.90      5.31 o
   5   5   1        5.07        7.56      0.36 o
   6   5   1        0.30        1.47      0.34 o
  -6   6   1       85.13      104.63     14.90 o
  -5   6   1        1.71        2.08      0.24 o
  -4   6   1       69.07       58.62      1.62 o
  -3   6   1       95.88      101.35      1.45 o
  -2   6   1     1074.00     1165.28      8.70 o
  -1   6   1      240.01      249.69      2.37 o
   0   6   1        8.37       11.36      0.58 o
   1   6   1      480.11      488.97      4.04 o
   2   6   1      237.87      255.20      2.32 o
   3   6   1       19.90       16.08      0.66 o
   4   6   1      195.46      198.44      3.19 o
   5   6   1       28.35       22.70      1.39 o
   6   6   1       21.87       26.44      2.37 o
  -5   7   1        0.06        0.81      0.18 o
  -4   7   1       11.74       11.51      0.70 o
  -3   7   1      165.80      167.66      2.36 o
  -2   7   1       41.70       38.31      1.19 o
  -1   7   1      170.67      174.30      2.13 o
   0   7   1       83.78       98.31      2.92 o
   1   7   1       20.30       16.36      0.62 o
   2   7   1      186.45      191.46      2.53 o
   3   7   1      357.91      369.96      4.16 o
   4   7   1       26.19       30.17      1.55 o
   5   7   1       28.83       22.17      1.72 o
  -4   8   1        1.26        0.83      0.19 o
  -3   8   1       85.78       93.34      2.52 o
  -2   8   1       19.91       17.52      0.78 o
  -1   8   1       46.22       46.54      1.68 o
   0   8   1        4.08        3.51      0.30 o
   1   8   1       92.55       97.19      1.52 o
   2   8   1        0.06        1.07      0.16 o
   3   8   1       26.35       27.88      1.29 o
  -1   9   1        0.84        1.20      0.17 o
   0   9   1       12.16       12.39      0.57 o
   1   9   1       19.70       16.72      0.77 o
  -8   0   2      252.12      317.70      5.92 o
  -7   0   2       22.69       24.25      2.72 o
  -6   0   2        2.46        1.89      0.49 o
  -5   0   2        3.49        2.27      0.11 o
  -4   0   2      347.22      400.97      2.07 o
  -3   0   2     2816.14     2946.11     24.92 o
  -2   0   2       12.70       11.98      0.28 o
  -1   0   2     1571.57     1367.69     12.54 o
   0   0   2     1836.85       -0.21      0.14 o
   1   0   2     3324.48     3076.05     23.20 o
   2   0   2     1104.71     1111.93      6.16 o
   3   0   2       96.67       94.30      0.81 o
   4   0   2       28.04       30.19      0.79 o
   5   0   2     1234.84     1398.39     28.51 o
  -8   1   2       26.80       25.05      5.54 o
  -7   1   2        0.67        0.44      0.36 o
  -6   1   2      487.92      517.03      7.84 o
  -5   1   2      102.28      102.32      0.71 o
  -4   1   2        9.22       15.26      0.32 o
  -3   1   2       18.06       12.68      0.28 o
  -2   1   2     1849.13     1897.41      4.43 o
  -1   1   2      400.71      360.34      1.27 o
   0   1   2     4046.79     3717.05     17.57 o
   1   1   2     2997.64     2891.73      8.73 o
   2   1   2     3506.82     3511.72     12.22 o
   3   1   2        3.53        5.30      0.14 o
   4   1   2      369.14      366.13      2.00 o
   5   1   2      432.62      432.20      6.37 o
   6   1   2       64.25       65.60      3.55 o
  -7   2   2        1.29        1.05      0.29 o
  -6   2   2        4.30        5.33      0.37 o
  -5   2   2      799.91      857.42      5.26 o
  -4   2   2      313.87      337.36      1.33 o
  -3   2   2       81.86       95.24      0.73 o
  -2   2   2      772.72      715.84      2.33 o
  -1   2   2     1756.34     1790.08      5.92 o
   0   2   2        2.12        1.59      0.12 o
   1   2   2     8216.69     7834.18     47.62 o
   2   2   2     1464.10     1449.26      4.27 o
   3   2   2      518.88      603.77      2.68 o
   4   2   2       71.52       62.80      0.47 o
   5   2   2      265.20      281.57      3.23 o
   6   2   2       10.43       11.12      1.07 o
   7   2   2       20.21       23.90      2.77 o
  -7   3   2       12.15        9.43      1.00 o
  -6   3   2        0.18        0.96      0.12 o
  -5   3   2      163.68      169.47      1.22 o
  -4   3   2       14.54       15.12      0.46 o
  -3   3   2      435.45      451.97      2.33 o
  -2   3   2     1800.72     1877.27      7.85 o
  -1   3   2      231.14      217.06      1.13 o
   0   3   2      786.61      796.47      4.59 o
   1   3   2     1826.16     1923.76      8.26 o
   2   3   2     1229.03     1289.62      4.32 o
   3   3   2       56.33       49.31      0.77 o
   4   3   2      178.07      172.32      1.20 o
   5   3   2      105.48       95.41      0.83 o
   6   3   2        0.84        0.89      0.38 o
   7   3   2        3.34        2.89      1.08 o
  -7   4   2       24.25       24.80      2.54 o
  -6   4   2       19.58       17.24      0.95 o
  -5   4   2       35.34       35.48      1.14 o
  -4   4   2        0.67        1.44      0.12 o
  -3   4   2       76.03       69.28      0.79 o
  -2   4   2      691.55      700.34      5.46 o
  -1   4   2     1342.54     1396.78      7.38 o
   0   4   2        9.31       10.60      0.40 o
   1   4   2      266.23      297.03      1.95 o
   2   4   2      595.46      624.13      2.55 o
   3   4   2      147.02      153.16      1.23 o
   4   4   2      185.48      194.36      1.74 o
   5   4   2        7.17        5.58      0.36 o
   6   4   2       80.58       82.27      6.25 o
   7   4   2        0.34        1.17      0.50 o
  -6   5   2       39.15       46.20      1.97 o
  -5   5   2       34.37       34.91      1.44 o
  -4   5   2       70.59       74.79      3.41 o
  -3   5   2       72.99       72.35      1.11 o
  -2   5   2       43.03       42.91      0.79 o
  -1   5   2       94.72      109.87      1.34 o
   0   5   2      159.48      175.81      1.61 o
   1   5   2        1.55        3.49      0.37 o
   2   5   2       42.61       46.46      0.90 o
   3   5   2       99.93      105.97      1.39 o
   4   5   2       56.42       56.81      1.30 o
   5   5   2        2.64        2.54      0.22 o
   6   5   2       17.34       13.42      1.47 o
  -6   6   2        8.04        7.97      0.73 o
  -5   6   2        4.91        4.75      0.30 o
  -4   6   2        5.54        6.80      0.39 o
  -3   6   2        8.98        7.04      0.40 o
  -2   6   2        8.51        8.23      0.42 o
  -1   6   2       71.32       70.70      1.18 o
   0   6   2       12.21       14.73      0.68 o
   1   6   2      123.94      131.36      4.20 o
   2   6   2        4.15        5.08      0.29 o
   3   6   2       11.64       13.25      0.60 o
   4   6   2        8.31        6.77      0.46 o
   5   6   2       15.75       14.90      1.23 o
  -5   7   2        1.80        2.51      0.28 o
  -4   7   2        5.34        6.51      0.34 o
  -3   7   2        1.48        1.33      0.19 o
  -2   7   2       96.22      108.06      2.24 o
  -1   7   2       23.71       23.45      0.84 o
   0   7   2        3.77        3.72      0.28 o
   1   7   2       43.61       39.98      1.34 o
   2   7   2       95.27       91.42      1.61 o
   3   7   2        1.53        0.93      0.16 o
   4   7   2       27.43       22.74      1.11 o
   5   7   2       52.43       48.84      3.11 o
  -4   8   2        0.50        2.04      0.31 o
  -3   8   2       10.52       10.34      0.57 o
  -2   8   2        3.69        3.18      0.23 o
  -1   8   2        0.54        0.83      0.18 o
   0   8   2        1.34        2.71      0.24 o
   1   8   2        3.87        3.59      0.24 o
   2   8   2       63.53       59.35      1.40 o
   3   8   2       25.52       27.83      1.21 o
  -1   9   2       18.53       18.47      0.88 o
   0   9   2        0.15        1.18      0.20 o
   1   9   2       44.07       41.73      1.89 o
  -8   1   3        1.05        1.07      0.38 o
  -7   1   3       42.23       42.64      3.38 o
  -6   1   3        8.69        7.68      0.37 o
  -5   1   3      646.40      689.48      4.77 o
  -4   1   3      201.94      213.82      0.87 o
  -3   1   3      926.18      984.84      5.32 o
  -2   1   3       17.47       13.91      0.28 o
  -1   1   3      877.89      845.21      2.37 o
   0   1   3      143.48      141.66      0.57 o
   1   1   3      165.25      150.09      0.93 o
   2   1   3      653.93      636.23      2.10 o
   3   1   3      713.51      730.71      2.36 o
   4   1   3      344.54      346.13      2.91 o
   5   1   3       29.59       27.03      1.72 o
   6   1   3        4.94        6.37      2.26 o
  -7   2   3       12.72       10.49      0.97 o
  -6   2   3       45.38       49.67      0.74 o
  -5   2   3        4.89        5.75      0.21 o
  -4   2   3        0.65        0.62      0.08 o
  -3   2   3     1068.82     1149.83      5.34 o
  -2   2   3      268.85      283.23      1.50 o
  -1   2   3      109.97      113.31      0.72 o
   0   2   3      535.11      511.68      1.45 o
   1   2   3      957.93      984.66      2.01 o
   2   2   3      380.82      395.75      1.36 o
   3   2   3      406.19      431.12      2.03 o
   4   2   3      346.95      341.83      1.71 o
   5   2   3        0.06        0.27      0.08 o
   6   2   3       80.69       81.27      5.46 o
   7   2   3       30.91       35.17      4.06 o
  -7   3   3        9.95        9.97      1.01 o
  -6   3   3       76.52       79.36      1.57 o
  -5   3   3      169.74      170.72      1.31 o
  -4   3   3      240.92      249.79      1.58 o
  -3   3   3       27.77       21.80      0.46 o
  -2   3   3       77.86       67.50      0.71 o
  -1   3   3       83.86       75.64      0.46 o
   0   3   3      210.01      222.35      0.89 o
   1   3   3       24.15       17.86      0.44 o
   2   3   3        4.92        4.96      0.19 o
   3   3   3       44.37       46.17      0.62 o
   4   3   3      418.44      425.58      2.32 o
   5   3   3        6.43        5.85      0.25 o
   6   3   3      176.71      193.22      3.91 o
   7   3   3       26.49       26.26      2.72 o
  -7   4   3       28.84       32.56      2.90 o
  -6   4   3       56.56       58.30      1.25 o
  -5   4   3      361.18      351.30      5.05 o
  -4   4   3      337.68      335.59      3.57 o
  -3   4   3        5.72        4.18      0.24 o
  -2   4   3       30.20       23.75      0.72 o
  -1   4   3        5.07        6.23      0.22 o
   0   4   3      440.21      493.03      2.48 o
   1   4   3       34.95       32.74      0.89 o
   2   4   3       55.34       55.09      1.19 o
   3   4   3      139.76      146.92      1.07 o
   4   4   3      342.48      347.83      2.26 o
   5   4   3      193.03      180.34      2.28 o
   6   4   3        2.43        4.18      0.99 o
  -6   5   3       29.22       34.25      1.57 o
  -5   5   3        1.99        1.89      0.16 o
  -4   5   3      145.64      140.07      1.96 o
  -3   5   3        0.43        0.79      0.16 o
  -2   5   3        2.66        2.35      0.15 o
  -1   5   3       72.48       69.87      1.03 o
   0   5   3       35.08       34.37      1.20 o
   1   5   3      141.34      145.26      1.20 o
   2   5   3        2.88        3.64      0.24 o
   3   5   3       55.83       56.92      1.07 o
   4   5   3       64.01       85.00      1.45 o
   5   5   3        0.16        0.94      0.16 o
   6   5   3       20.71       25.81      2.68 o
  -6   6   3       51.03       54.12      3.74 o
  -5   6   3       28.09       25.23      1.13 o
  -4   6   3       44.86       41.50      1.15 o
  -3   6   3       85.68       84.99      1.53 o
  -2   6   3     1123.16     1184.29      8.70 o
  -1   6   3        3.10        3.32      0.22 o
   0   6   3      458.51      488.73      4.06 o
   1   6   3      278.72      282.07      2.42 o
   2   6   3       14.21       10.05      0.43 o
   3   6   3      395.53      443.91      4.79 o
   4   6   3      156.35      148.85      2.68 o
   5   6   3       12.59        8.95      0.61 o
  -5   7   3        2.42        1.70      0.24 o
  -4   7   3       37.56       39.39      1.51 o
  -3   7   3        8.98        7.24      0.38 o
  -2   7   3       15.20       13.31      0.57 o
  -1   7   3      324.36      336.84      3.97 o
   0   7   3       34.02       34.28      1.29 o
   1   7   3        4.65        3.69      0.27 o
   2   7   3       29.46       33.95      1.05 o
   3   7   3       87.55       87.37      1.60 o
   4   7   3       25.44       23.26      1.20 o
  -3   8   3       18.74       20.78      1.03 o
  -2   8   3        0.01        1.15      0.19 o
  -1   8   3        9.01        9.83      0.46 o
   0   8   3       22.70       21.10      0.88 o
   1   8   3       49.54       52.55      1.63 o
   2   8   3       40.26       44.73      1.60 o
   3   8   3       26.93       25.63      1.16 o
  -1   9   3        6.27        5.46      0.42 o
   0   9   3        0.13        0.76      0.17 o
   1   9   3        1.48        1.15      0.20 o
  -8   0   4        6.17        3.96      0.87 o
  -7   0   4       13.45        8.45      1.79 o
  -6   0   4      116.60      105.93      1.25 o
  -5   0   4      213.09      216.24      1.73 o
  -4   0   4     2125.05     2348.83     12.12 o
  -3   0   4     3137.74     3220.37     27.22 o
  -2   0   4     1434.34     1478.43      6.75 o
  -1   0   4     6912.31     6148.00     69.98 o
   0   0   4     1327.33     1216.02      7.09 o
   1   0   4       60.25       43.30      0.39 o
   2   0   4      189.66      201.99      0.88 o
   3   0   4     1324.44     1322.83     11.61 o
   4   0   4       91.38      102.87      1.20 o
   5   0   4       30.28       30.59      2.83 o
  -8   1   4       63.54       62.96      6.06 o
  -7   1   4        7.89        8.65      0.81 o
  -6   1   4      281.99      294.12      3.03 o
  -5   1   4        2.19        4.37      0.21 o
  -4   1   4       96.92      102.11      0.75 o
  -3   1   4     2328.02     2463.43     10.06 o
  -2   1   4        1.21        1.41      0.14 o
  -1   1   4     3716.98     3564.30     12.43 o
   0   1   4     4041.43     3832.33     16.18 o
   1   1   4      849.80      808.82      2.42 o
   2   1   4      281.96      276.21      0.95 o
   3   1   4      515.55      533.51      2.18 o
   4   1   4       27.12       27.38      0.66 o
   5   1   4      105.21      106.64      1.75 o
   6   1   4      330.57      355.83      7.57 o
   7   1   4      111.06      108.43      3.18 o
  -7   2   4       28.72       26.51      2.34 o
  -6   2   4        3.70        2.87      0.20 o
  -5   2   4       91.02       86.49      0.85 o
  -4   2   4      260.56      288.90      1.43 o
  -3   2   4      455.20      501.88      2.21 o
  -2   2   4        4.55        5.17      0.16 o
  -1   2   4      618.81      614.91      1.79 o
   0   2   4      406.14      394.60      1.46 o
   1   2   4      132.54      102.98      0.47 o
   2   2   4       10.84        8.68      0.24 o
   3   2   4      396.05      410.30      1.69 o
   4   2   4      211.99      204.43      1.15 o
   5   2   4      203.93      210.44      2.53 o
   6   2   4        5.22        4.60      0.95 o
   7   2   4       17.65       14.16      2.05 o
  -7   3   4       46.98       50.27      4.06 o
  -6   3   4        0.27        0.72      0.14 o
  -5   3   4       19.12       14.42      0.47 o
  -4   3   4       35.51       32.77      0.66 o
  -3   3   4      117.83      108.57      0.99 o
  -2   3   4       28.71       19.95      0.39 o
  -1   3   4        1.09        2.19      0.13 o
   0   3   4      318.91      301.34      1.17 o
   1   3   4     1397.14     1493.86      5.78 o
   2   3   4       61.63       66.76      0.69 o
   3   3   4       18.79       20.55      0.57 o
   4   3   4        4.51        3.50      0.26 o
   5   3   4        8.63        5.79      0.26 o
   6   3   4       66.36       77.39      2.94 o
   7   3   4       13.21       12.34      1.68 o
  -7   4   4        5.12        5.80      0.67 o
  -6   4   4        7.53        9.33      0.69 o
  -5   4   4       32.88       32.44      0.70 o
  -4   4   4        3.99        4.04      0.26 o
  -3   4   4       28.90       27.02      0.98 o
  -2   4   4      393.47      408.65      3.89 o
  -1   4   4      225.29      220.35      1.45 o
   0   4   4     1100.17     1202.41      4.57 o
   1   4   4      178.34      180.01      1.01 o
   2   4   4      185.32      166.22      1.07 o
   3   4   4       36.90       35.97      1.30 o
   4   4   4       37.99       34.30      0.96 o
   5   4   4        0.08        0.90      0.17 o
   6   4   4       81.36       83.94      5.42 o
  -6   5   4       21.05       19.20      1.24 o
  -5   5   4       19.49       18.48      0.84 o
  -4   5   4       52.90       55.77      1.54 o
  -3   5   4       29.89       25.50      1.08 o
  -2   5   4        1.86        1.92      0.18 o
  -1   5   4      352.46      369.83      2.34 o
   0   5   4      487.66      524.58      4.45 o
   1   5   4       62.58       76.80      1.26 o
   2   5   4       19.51       20.96      0.59 o
   3   5   4      363.66      363.70      3.89 o
   4   5   4        6.18        6.14      0.27 o
   5   5   4        8.74        8.00      0.48 o
   6   5   4        0.81        1.10      0.36 o
  -6   6   4       16.83       12.44      0.93 o
  -5   6   4        0.16        0.72      0.18 o
  -4   6   4        0.62        1.91      0.20 o
  -3   6   4        3.03        3.56      0.37 o
  -2   6   4       13.22       12.26      0.66 o
  -1   6   4      115.92      118.40      2.25 o
   0   6   4       69.60       75.23      1.92 o
   1   6   4      103.17       95.59      1.51 o
   2   6   4        2.40        2.38      0.19 o
   3   6   4        0.12        1.10      0.18 o
   4   6   4        0.95        0.49      0.13 o
   5   6   4        5.26        4.27      0.31 o
  -5   7   4       26.14       25.12      1.35 o
  -4   7   4       13.27       14.69      0.57 o
  -3   7   4        5.44        5.53      0.32 o
  -2   7   4       23.98       21.14      0.88 o
  -1   7   4       19.95       19.78      0.82 o
   0   7   4       58.08       60.77      2.06 o
   1   7   4        3.65        2.75      0.22 o
   2   7   4        8.84       10.24      0.45 o
   3   7   4       13.13       13.04      0.60 o
   4   7   4        1.38        0.87      0.23 o
  -3   8   4        2.54        3.42      0.28 o
  -2   8   4       14.59       13.78      0.63 o
  -1   8   4       18.03       18.33      0.76 o
   0   8   4       15.83       14.70      0.58 o
   1   8   4        0.01        0.71      0.17 o
   2   8   4        0.00        0.76      0.21 o
   3   8   4        0.96        0.87      0.24 o
  -1   9   4        5.68        5.67      0.30 o
   0   9   4       15.27       16.04      0.77 o
  -8   1   5       14.16       11.16      2.14 o
  -7   1   5        9.00        7.93      0.69 o
  -6   1   5       30.05       31.52      0.74 o
  -5   1   5        0.99        0.58      0.07 o
  -4   1   5       25.78       25.80      0.55 o
  -3   1   5       48.70       36.35      0.67 o
  -2   1   5     1476.30     1552.66      4.99 o
  -1   1   5       66.35       59.63      0.56 o
   0   1   5       49.52       55.84      0.50 o
   1   1   5       81.45       88.19      0.41 o
   2   1   5       43.79       43.14      0.30 o
   3   1   5       26.21       36.18      0.44 o
   4   1   5       81.19       74.09      0.71 o
   5   1   5      351.25      371.31      4.29 o
   6   1   5       33.89       35.54      3.65 o
   7   1   5       16.60       14.80      3.40 o
  -7   2   5       10.49        9.83      1.10 o
  -6   2   5        5.53        5.29      0.36 o
  -5   2   5       90.80       98.25      1.07 o
  -4   2   5      723.25      787.08      3.77 o
  -3   2   5      213.02      210.37      0.94 o
  -2   2   5      528.58      553.91      3.49 o
  -1   2   5        1.01        0.99      0.10 o
   0   2   5      388.76      389.79      1.69 o
   1   2   5       15.19       14.98      0.35 o
   2   2   5        0.06        3.16      0.11 o
   3   2   5      758.04      807.58      3.79 o
   4   2   5      274.08      292.75      1.79 o
   5   2   5        0.26        0.25      0.06 o
   6   2   5        0.08        0.92      0.28 o
   7   2   5       14.51        8.66      1.63 o
  -7   3   5        6.05        5.27      0.46 o
  -6   3   5       35.95       30.18      1.12 o
  -5   3   5       56.10       51.59      1.27 o
  -4   3   5       73.42       69.83      0.79 o
  -3   3   5       73.31       69.99      1.02 o
  -2   3   5        0.47        1.07      0.15 o
  -1   3   5      565.19      585.95      3.65 o
   0   3   5      745.44      804.95      3.40 o
   1   3   5      434.97      459.59      1.65 o
   2   3   5      444.82      481.15      2.34 o
   3   3   5      167.67      173.85      1.06 o
   4   3   5        2.95        1.85      0.11 o
   5   3   5       54.69       57.41      0.78 o
   6   3   5       40.86       39.34      3.04 o
   7   3   5        0.01        1.41      0.41 o
  -7   4   5       36.03       33.84      2.99 o
  -6   4   5       23.21       21.08      1.08 o
  -5   4   5       20.49       14.43      0.69 o
  -4   4   5      309.20      307.51      2.62 o
  -3   4   5        6.62        4.81      0.24 o
  -2   4   5        0.11        0.32      0.15 o
  -1   4   5       21.43       22.78      0.65 o
   0   4   5      151.90      155.33      1.18 o
   1   4   5     1004.10     1141.57      8.28 o
   2   4   5       25.33       23.71      0.85 o
   3   4   5       45.07       49.90      0.85 o
   4   4   5       14.08       12.43      0.60 o
   5   4   5        8.53        5.40      0.30 o
   6   4   5        0.03        1.30      0.29 o
  -6   5   5       17.44       15.48      1.03 o
  -5   5   5      146.56      153.90      2.76 o
  -4   5   5       23.78       26.97      1.47 o
  -3   5   5      144.79      149.15      3.02 o
  -2   5   5      368.85      384.57      2.78 o
  -1   5   5      224.01      244.73      2.26 o
   0   5   5       37.19       42.30      1.09 o
   1   5   5      101.75      114.26      2.18 o
   2   5   5        9.46        8.63      0.38 o
   3   5   5       50.78       54.14      1.61 o
   4   5   5        8.77        5.93      0.29 o
   5   5   5        6.62        4.82      0.34 o
   6   5   5       42.52       40.88      3.21 o
  -6   6   5        0.01        0.75      0.16 o
  -5   6   5       99.13      107.74      2.28 o
  -4   6   5       54.41       49.86      1.50 o
  -3   6   5        0.47        0.93      0.22 o
  -2   6   5      268.78      270.54      3.11 o
  -1   6   5      159.07      161.72      1.76 o
   0   6   5       16.80       20.60      0.73 o
   1   6   5        0.60        1.53      0.21 o
   2   6   5      342.90      333.29      4.41 o
   3   6   5      159.86      169.77      2.37 o
   4   6   5        5.87        7.68      0.37 o
   5   6   5        0.14        0.91      0.16 o
  -5   7   5       42.69       40.37      1.94 o
  -4   7   5       16.00       14.38      0.71 o
  -3   7   5       17.09       14.04      0.63 o
  -2   7   5       76.96       82.74      1.97 o
  -1   7   5       23.17       22.41      0.87 o
   0   7   5        0.86        0.82      0.20 o
   1   7   5        0.61        1.71      0.22 o
   2   7   5       17.66       15.20      0.65 o
   3   7   5        0.38        0.75      0.18 o
   4   7   5        0.98        1.28      0.25 o
  -3   8   5       13.91       12.29      0.64 o
  -2   8   5        3.95        4.17      0.44 o
  -1   8   5        3.20        2.74      0.25 o
   0   8   5      138.37      142.94      1.47 o
   1   8   5       31.34       27.04      1.10 o
   2   8   5       85.57      100.39      2.43 o
   3   8   5        0.84        0.83      0.19 o
  -8   0   6        1.85        1.39      0.46 o
  -7   0   6       64.40       71.62      5.63 o
  -6   0   6      396.01      389.28      6.63 o
  -5   0   6      241.05      225.01      1.88 o
  -4   0   6      638.84      631.88      4.37 o
  -3   0   6      382.65      361.91      2.76 o
  -2   0   6       10.80        6.80      0.33 o
  -1   0   6     4690.83     4396.77     34.58 o
   0   0   6     4736.68     4642.72     34.81 o
   1   0   6     2091.66     2061.34     11.44 o
   2   0   6      653.90      713.29      5.03 o
   3   0   6      113.28       99.56      0.79 o
   4   0   6        7.43        6.39      0.33 o
   5   0   6        4.17        4.19      0.77 o
   6   0   6       36.50       31.33      3.74 o
  -8   1   6       50.43       45.62      6.62 o
  -7   1   6       58.35       60.08      4.72 o
  -6   1   6       12.80       18.38      0.82 o
  -5   1   6        0.66        1.30      0.11 o
  -4   1   6        0.39        1.10      0.13 o
  -3   1   6      105.29       87.40      1.03 o
  -2   1   6       61.08       57.30      0.55 o
  -1   1   6     1811.43     1773.19      3.29 o
   0   1   6       25.82       25.33      0.46 o
   1   1   6       36.49       32.97      0.48 o
   2   1   6      408.95      448.24      1.60 o
   3   1   6       43.21       56.63      0.41 o
   4   1   6       22.08       21.87      0.62 o
   5   1   6       20.18       19.76      1.96 o
   6   1   6      109.38      122.67      5.40 o
   7   1   6        0.23        0.50      0.27 o
  -7   2   6        7.79       11.99      1.03 o
  -6   2   6       48.24       51.95      0.86 o
  -5   2   6       55.40       68.37      0.85 o
  -4   2   6       49.93       54.03      0.61 o
  -3   2   6      147.89      140.80      0.90 o
  -2   2   6      762.94      780.41      4.31 o
  -1   2   6      139.04      136.38      0.83 o
   0   2   6      465.06      442.22      1.97 o
   1   2   6     1594.62     1658.15      6.82 o
   2   2   6       57.38       54.51      0.51 o
   3   2   6        6.11        5.93      0.18 o
   4   2   6       27.65       26.11      0.43 o
   5   2   6        3.98        3.48      0.21 o
   6   2   6       13.01       12.73      1.18 o
   7   2   6       36.10       30.11      4.41 o
  -7   3   6        2.12        2.20      0.64 o
  -6   3   6       31.60       37.89      1.25 o
  -5   3   6       51.44       40.51      1.31 o
  -4   3   6        0.26        0.72      0.12 o
  -3   3   6      107.32       99.85      1.04 o
  -2   3   6      641.37      690.98      3.31 o
  -1   3   6      192.94      211.07      1.10 o
   0   3   6      116.68      110.55      0.58 o
   1   3   6       75.27       81.88      0.65 o
   2   3   6        2.23        2.52      0.15 o
   3   3   6       22.20       17.38      0.50 o
   4   3   6      309.13      337.23      2.21 o
   5   3   6      131.62      134.69      1.83 o
   6   3   6       62.36       63.86      4.42 o
  -7   4   6        2.53        2.21      0.37 o
  -6   4   6      116.63      111.25      1.94 o
  -5   4   6       27.92       25.30      1.28 o
  -4   4   6      197.99      194.88      3.03 o
  -3   4   6       80.23       83.65      1.11 o
  -2   4   6      171.02      187.15      1.56 o
  -1   4   6       41.54       45.36      0.98 o
   0   4   6        8.95        7.75      0.22 o
   1   4   6      493.75      539.00      2.58 o
   2   4   6      335.40      339.14      2.15 o
   3   4   6      103.71      112.39      1.03 o
   4   4   6        7.97        7.24      0.37 o
   5   4   6      110.43      121.20      1.52 o
   6   4   6       17.23       19.00      1.35 o
  -6   5   6        0.30        0.89      0.18 o
  -5   5   6        6.63        6.01      0.33 o
  -4   5   6        4.47        4.25      0.26 o
  -3   5   6        2.91        2.73      0.26 o
  -2   5   6       60.76       66.01      1.76 o
  -1   5   6       12.99       17.04      0.72 o
   0   5   6       27.15       23.65      0.66 o
   1   5   6       15.82       17.23      0.59 o
   2   5   6       33.97       42.19      3.30 o
   3   5   6       19.70       18.15      0.78 o
   4   5   6        0.65        0.76      0.14 o
   5   5   6       17.49       14.70      0.80 o
   6   5   6        6.32        4.05      0.56 o
  -6   6   6        2.91        2.70      0.24 o
  -5   6   6        0.50        1.32      0.19 o
  -4   6   6        1.15        1.00      0.24 o
  -3   6   6       16.47       15.76      0.73 o
  -2   6   6       25.95       24.80      0.89 o
  -1   6   6        0.59        1.25      0.18 o
   0   6   6        0.34        0.52      0.22 o
   1   6   6      103.13       93.98      1.42 o
   2   6   6        0.40        0.99      0.15 o
   3   6   6        1.09        0.88      0.16 o
   4   6   6        0.21        0.82      0.18 o
   5   6   6       31.12       28.19      2.00 o
  -5   7   6       26.06       25.03      1.44 o
  -4   7   6        0.37        0.72      0.17 o
  -3   7   6        0.11        1.18      0.25 o
  -2   7   6        6.27        4.94      0.30 o
  -1   7   6      114.69      116.33      1.79 o
   0   7   6        0.01        0.79      0.15 o
   1   7   6        0.19        1.07      0.19 o
   2   7   6        2.13        3.51      0.26 o
   3   7   6        0.58        1.18      0.18 o
   4   7   6       84.02      100.19      3.16 o
  -3   8   6        3.31        3.42      0.24 o
  -2   8   6       40.72       33.40      1.47 o
  -1   8   6        9.82       11.00      0.51 o
   0   8   6        9.33        9.85      0.45 o
   1   8   6       76.53       76.69      1.83 o
   2   8   6        0.90        0.94      0.21 o
   3   8   6        1.09        1.40      0.23 o
  -8   1   7       43.60       38.85      5.35 o
  -7   1   7        0.00        0.58      0.23 o
  -6   1   7       45.70       47.84      1.12 o
  -5   1   7       52.75       55.83      0.64 o
  -4   1   7       34.82       39.80      0.92 o
  -3   1   7      329.66      331.05      1.85 o
  -2   1   7      832.42      852.84      2.84 o
  -1   1   7      406.79      422.34      2.01 o
   0   1   7       11.94       13.03      0.32 o
   1   1   7      426.31      415.46      2.67 o
   2   1   7      101.42       85.37      0.77 o
   3   1   7       14.57       13.94      0.36 o
   4   1   7      202.88      222.34      1.27 o
   5   1   7      142.06      146.32      2.86 o
   6   1   7        3.39        2.32      0.37 o
   7   1   7       65.61       68.79     11.08 o
  -7   2   7        6.73        8.29      0.83 o
  -6   2   7      189.87      182.02      2.42 o
  -5   2   7       91.73       87.87      0.97 o
  -4   2   7        8.23        7.62      0.30 o
  -3   2   7        8.04       10.81      0.32 o
  -2   2   7        0.88        0.23      0.09 o
  -1   2   7      368.14      383.18      1.56 o
   0   2   7       25.38       25.39      0.45 o
   1   2   7      813.60      880.37      4.55 o
   2   2   7      362.50      378.06      1.80 o
   3   2   7        6.23        7.80      0.24 o
   4   2   7        1.00        0.52      0.08 o
   5   2   7       18.80       16.08      0.75 o
   6   2   7        2.61        2.95      0.35 o
   7   2   7        4.84        3.99      0.82 o
  -7   3   7       18.57       14.31      1.10 o
  -6   3   7        6.52        5.72      0.29 o
  -5   3   7      167.87      154.85      1.90 o
  -4   3   7       64.68       70.59      2.06 o
  -3   3   7      231.89      251.13      2.81 o
  -2   3   7       14.07       14.71      0.35 o
  -1   3   7       14.24       14.22      0.38 o
   0   3   7        0.03        0.32      0.10 o
   1   3   7       37.11       40.55      0.89 o
   2   3   7       17.98       21.94      0.67 o
   3   3   7      206.46      197.91      1.31 o
   4   3   7        0.31        0.45      0.08 o
   5   3   7       11.84       10.09      0.62 o
   6   3   7        4.93        4.99      0.52 o
  -7   4   7       16.92       13.11      1.08 o
  -6   4   7       26.50       22.42      1.35 o
  -5   4   7       83.08       75.20      1.61 o
  -4   4   7       37.36       35.87      1.24 o
  -3   4   7        0.74        1.25      0.17 o
  -2   4   7      140.57      145.29      2.85 o
  -1   4   7      365.60      379.58      2.35 o
   0   4   7       18.20       13.72      0.38 o
   1   4   7      124.74      118.62      1.58 o
   2   4   7        7.87        7.81      0.34 o
   3   4   7       51.11       50.69      0.98 o
   4   4   7        0.16        1.11      0.13 o
   5   4   7       29.15       21.44      1.21 o
   6   4   7        7.86        6.66      0.84 o
  -6   5   7        2.49        1.18      0.23 o
  -5   5   7       47.59       43.42      1.83 o
  -4   5   7      152.31      147.02      2.35 o
  -3   5   7      441.91      432.02      6.44 o
  -2   5   7      124.76      122.14      1.41 o
  -1   5   7       59.69       54.31      1.28 o
   0   5   7       50.01       64.99      1.53 o
   1   5   7       44.42       49.07      0.91 o
   2   5   7      102.88       97.58      1.96 o
   3   5   7      218.02      246.10      2.55 o
   4   5   7      279.70      304.89      3.65 o
   5   5   7       17.94       13.67      0.79 o
  -6   6   7        2.06        1.31      0.18 o
  -5   6   7       56.60       59.28      2.77 o
  -4   6   7       82.16       75.54      2.15 o
  -3   6   7      149.17      155.03      2.96 o
  -2   6   7       51.56       52.05      1.15 o
  -1   6   7       35.48       32.95      1.16 o
   0   6   7       71.03       77.50      2.04 o
   1   6   7       49.69       40.45      1.30 o
   2   6   7       72.74       67.99      1.94 o
   3   6   7       30.93       26.81      1.01 o
   4   6   7       21.83       18.46      0.95 o
   5   6   7       18.03       15.68      1.45 o
  -5   7   7        0.13        1.06      0.17 o
  -4   7   7        2.40        2.22      0.24 o
  -3   7   7      144.06      148.07      3.12 o
  -2   7   7       58.65       56.10      1.68 o
  -1   7   7        0.21        1.33      0.21 o
   0   7   7       14.00       13.79      0.59 o
   1   7   7       53.39       49.52      1.36 o
   2   7   7       52.16       45.84      1.34 o
   3   7   7        0.04        0.94      0.21 o
   4   7   7       52.33       54.01      2.68 o
  -3   8   7        4.14        3.78      0.31 o
  -2   8   7        3.87        3.76      0.30 o
  -1   8   7       33.00       32.29      1.30 o
   0   8   7        6.54        6.16      0.32 o
   1   8   7        2.28        3.93      0.54 o
   2   8   7        7.44        7.13      0.52 o
  -8   0   8      186.79      221.45      5.26 o
  -7   0   8       89.23      110.50      6.80 o
  -6   0   8        2.53        1.05      0.14 o
  -5   0   8        2.67        2.39      1.25 o
  -4   0   8      511.22      561.93      8.59 o
  -3   0   8       75.52       79.93      1.01 o
  -2   0   8      123.73      142.55      1.04 o
  -1   0   8     1953.80     1922.58      9.05 o
   0   0   8    12240.66    12144.11    117.77 o
   1   0   8     1360.60     1370.79      8.83 o
   2   0   8      655.90      720.07      3.70 o
   3   0   8      431.12      488.81      2.61 o
   4   0   8      149.83      163.81      1.58 o
   5   0   8      114.36      119.17      4.10 o
   6   0   8      224.62      234.93      4.74 o
   7   0   8       24.52       18.43      4.01 o
  -7   1   8        0.02        1.12      0.29 o
  -6   1   8       16.17       10.08      0.49 o
  -5   1   8      183.31      176.54      1.31 o
  -4   1   8       67.58       73.03      1.05 o
  -3   1   8        7.22       12.69      0.50 o
  -2   1   8       86.75       84.02      0.65 o
  -1   1   8      451.76      487.10      1.74 o
   0   1   8     1307.86     1330.53      4.32 o
   1   1   8       31.26       34.89      0.50 o
   2   1   8      339.67      372.92      1.62 o
   3   1   8      203.31      213.53      1.70 o
   4   1   8        7.10        6.61      0.23 o
   5   1   8       37.46       34.74      1.73 o
   6   1   8       25.39       24.92      1.64 o
   7   1   8        1.34        1.24      0.40 o
  -7   2   8        5.77        4.80      1.26 o
  -6   2   8       29.82       38.21      1.08 o
  -5   2   8       31.55       26.87      0.83 o
  -4   2   8        0.16        0.31      0.10 o
  -3   2   8       52.57       47.23      0.86 o
  -2   2   8     1077.13     1070.65      6.27 o
  -1   2   8       12.04       13.96      0.38 o
   0   2   8       99.39       84.23      0.50 o
   1   2   8      310.34      309.86      1.60 o
   2   2   8       85.08       87.20      1.00 o
   3   2   8      136.68      132.13      0.84 o
   4   2   8        3.97        2.65      0.15 o
   5   2   8       13.96       14.57      0.51 o
   6   2   8       48.67       36.70      5.12 o
  -7   3   8        0.58        0.91      0.37 o
  -6   3   8      259.61      257.77      2.99 o
  -5   3   8        7.09        5.18      0.34 o
  -4   3   8        6.19        4.54      0.27 o
  -3   3   8      221.77      224.07      2.39 o
  -2   3   8      479.99      471.29      2.61 o
  -1   3   8       52.12       51.12      0.76 o
   0   3   8       18.98       22.81      0.47 o
   1   3   8      159.56      146.01      1.13 o
   2   3   8        0.06        0.66      0.13 o
   3   3   8        4.07        6.67      0.30 o
   4   3   8       24.28       18.20      0.78 o
   5   3   8       67.47       63.48      1.50 o
   6   3   8        3.84        3.78      1.07 o
  -7   4   8        6.40        6.41      0.63 o
  -6   4   8       23.33       22.92      1.17 o
  -5   4   8       19.21       15.47      0.70 o
  -4   4   8        5.59        3.09      0.23 o
  -3   4   8       48.37       49.84      1.13 o
  -2   4   8       10.02        8.74      0.34 o
  -1   4   8      154.38      151.56      1.03 o
   0   4   8      228.61      246.46      2.12 o
   1   4   8       13.46       12.90      0.42 o
   2   4   8       38.85       42.27      1.18 o
   3   4   8       39.72       38.74      1.25 o
   4   4   8        7.94        5.38      0.30 o
   5   4   8        9.91        7.70      0.49 o
   6   4   8        0.01        0.62      0.28 o
  -6   5   8       13.54       10.94      0.77 o
  -5   5   8       60.22       47.70      2.33 o
  -4   5   8       42.04       38.99      1.31 o
  -3   5   8      186.20      179.37      2.43 o
  -2   5   8       40.46       40.48      2.42 o
  -1   5   8      101.48      101.37      1.71 o
   0   5   8       25.13       23.96      0.76 o
   1   5   8       40.18       37.63      0.83 o
   2   5   8       68.37       75.05      1.35 o
   3   5   8       28.16       24.86      0.99 o
   4   5   8       11.66       10.50      0.54 o
   5   5   8       32.10       28.52      1.50 o
  -5   6   8        0.01        0.90      0.21 o
  -4   6   8       54.88       50.89      1.95 o
  -3   6   8       29.85       30.49      1.12 o
  -2   6   8      130.88      136.32      2.92 o
  -1   6   8       24.72       25.54      0.99 o
   0   6   8       10.69        9.42      0.45 o
   1   6   8       24.00       23.90      0.90 o
   2   6   8        2.98        1.88      0.21 o
   3   6   8        0.89        1.20      0.18 o
   4   6   8        1.28        1.08      0.21 o
   5   6   8        0.00        1.56      0.41 o
  -4   7   8        0.27        1.31      0.26 o
  -3   7   8       10.70       10.98      0.57 o
  -2   7   8        0.21        1.37      0.27 o
  -1   7   8        6.40        7.17      0.36 o
   0   7   8        1.83        1.55      0.18 o
   1   7   8        0.09        0.36      0.21 o
   2   7   8       31.71       30.18      1.15 o
   3   7   8       31.18       28.36      1.35 o
   4   7   8       73.45       80.04      2.84 o
  -3   8   8        7.37        6.77      0.40 o
  -2   8   8        0.28        0.85      0.17 o
  -1   8   8        9.08        8.48      0.52 o
   0   8   8        7.93        6.60      0.45 o
   1   8   8       12.97       12.30      0.65 o
   2   8   8       12.25       11.12      0.57 o
  -7   1   9      128.18      129.28      5.22 o
  -6   1   9      134.92      131.27      1.71 o
  -5   1   9      177.44      168.74      1.39 o
  -4   1   9      100.47       97.76      1.17 o
  -3   1   9        2.21        2.48      0.13 o
  -2   1   9        5.90        7.65      0.25 o
  -1   1   9      307.59      328.49      1.49 o
   0   1   9      453.49      481.48      3.37 o
   1   1   9       96.48       75.27      0.50 o
   2   1   9      425.38      413.05      2.56 o
   3   1   9      160.52      163.08      0.97 o
   4   1   9       20.36       18.13      0.56 o
   5   1   9        1.44        1.96      0.28 o
   6   1   9       19.47       19.73      1.67 o
  -7   2   9        2.99        2.79      1.05 o
  -6   2   9        3.28        3.23      0.27 o
  -5   2   9        8.93        5.02      0.27 o
  -4   2   9       87.58       84.20      1.64 o
  -3   2   9       96.44       96.83      1.26 o
  -2   2   9      703.94      741.47      2.88 o
  -1   2   9       70.79       63.75      0.62 o
   0   2   9      313.26      322.89      2.07 o
   1   2   9      304.65      312.91      1.93 o
   2   2   9      109.86      117.28      0.84 o
   3   2   9       78.18       74.18      1.09 o
   4   2   9        3.67        2.43      0.16 o
   5   2   9       88.69       87.63      1.54 o
   6   2   9       10.09        8.94      1.00 o
  -7   3   9       13.56       15.06      1.52 o
  -6   3   9        0.25        0.61      0.23 o
  -5   3   9        4.45        3.07      0.24 o
  -4   3   9        8.40        9.58      0.42 o
  -3   3   9       14.13       13.74      0.92 o
  -2   3   9      106.53      101.41      1.00 o
  -1   3   9        1.80        1.80      0.09 o
   0   3   9      225.52      226.27      2.41 o
   1   3   9      376.85      390.63      2.27 o
   2   3   9       43.37       48.52      0.99 o
   3   3   9      553.27      573.62      4.47 o
   4   3   9        0.27        0.49      0.09 o
   5   3   9      102.23      104.00      2.08 o
   6   3   9        3.14        2.98      0.42 o
  -7   4   9        0.36        1.07      0.47 o
  -6   4   9        0.09        0.50      0.20 o
  -5   4   9       21.80       22.66      1.00 o
  -4   4   9      162.88      162.64      3.33 o
  -3   4   9      124.11      131.06      1.56 o
  -2   4   9       61.87       63.47      1.54 o
  -1   4   9      389.35      407.60      2.63 o
   0   4   9       93.75      104.50      0.92 o
   1   4   9       43.50       43.09      1.04 o
   2   4   9      124.76      125.17      1.99 o
   3   4   9      120.20      117.60      3.57 o
   4   4   9      183.00      189.56      4.80 o
   5   4   9        3.52        3.68      0.40 o
   6   4   9       20.89       26.81      2.66 o
  -6   5   9       23.87       16.02      1.00 o
  -5   5   9       48.74       45.74      1.94 o
  -4   5   9       68.97       73.28      1.71 o
  -3   5   9       12.74       10.75      0.44 o
  -2   5   9       38.41       40.31      1.13 o
  -1   5   9       18.94       15.96      0.61 o
   0   5   9        3.59        4.99      0.29 o
   1   5   9        4.59        6.23      0.44 o
   2   5   9      252.88      270.30      5.72 o
   3   5   9       78.86       84.06      1.91 o
   4   5   9      135.95      146.87      2.24 o
   5   5   9        1.29        2.31      0.88 o
  -5   6   9       15.32       10.52      0.70 o
  -4   6   9       35.93       29.03      1.15 o
  -3   6   9      323.96      364.78      5.09 o
  -2   6   9      259.72      265.60      3.67 o
  -1   6   9        0.28        1.01      0.15 o
   0   6   9       46.40       41.21      1.64 o
   1   6   9      333.22      334.37      4.70 o
   2   6   9      188.58      203.78      7.96 o
   3   6   9        1.18        0.61      0.17 o
   4   6   9       15.56       14.29      0.81 o
  -4   7   9        5.28        3.93      0.38 o
  -3   7   9       16.32       15.01      0.57 o
  -2   7   9        5.17        5.63      0.34 o
  -1   7   9       59.34       56.58      3.08 o
   0   7   9        4.19        3.77      0.28 o
   1   7   9       24.43       24.15      1.07 o
   2   7   9       82.54       74.90      2.93 o
   3   7   9       24.34       15.62      0.91 o
  -3   8   9       92.15       96.97      3.80 o
  -2   8   9        1.64        2.06      0.23 o
  -1   8   9       64.06       64.30      2.39 o
   0   8   9        0.02        0.60      0.18 o
   1   8   9        6.95        4.55      0.32 o
   2   8   9        3.04        1.60      0.21 o
  -7   0  10       80.15       89.66     15.41 o
  -6   0  10       92.26       83.99      1.54 o
  -5   0  10      126.40      136.89      2.34 o
  -4   0  10      660.93      676.93      7.87 o
  -3   0  10      166.36      179.84      1.98 o
  -2   0  10      888.45      908.34      8.93 o
  -1   0  10     1333.96     1539.62     11.02 o
   0   0  10      192.16      190.10      1.98 o
   1   0  10      250.93      290.95      2.05 o
   2   0  10      974.62     1009.63      9.81 o
   3   0  10       20.58       19.44      0.99 o
   4   0  10       56.28       49.59      1.29 o
   5   0  10      126.18      139.33      4.71 o
   6   0  10      329.97      360.08     25.83 o
  -7   1  10       83.86       82.26      6.28 o
  -6   1  10      137.70      142.56      2.29 o
  -5   1  10      405.53      420.98      4.03 o
  -4   1  10        2.96        4.17      0.18 o
  -3   1  10       11.07       12.85      0.52 o
  -2   1  10       49.48       59.50      0.55 o
  -1   1  10       60.18       63.37      0.72 o
   0   1  10     2698.07     2875.86     16.79 o
   1   1  10      211.82      207.27      1.22 o
   2   1  10      473.50      459.22      2.55 o
   3   1  10       15.23       15.28      0.46 o
   4   1  10        4.63        2.77      0.17 o
   5   1  10      479.96      537.42     10.56 o
   6   1  10        0.27        0.72      0.42 o
  -7   2  10       19.40       14.68      1.50 o
  -6   2  10       21.13       22.21      1.02 o
  -5   2  10      242.67      258.80      2.70 o
  -4   2  10       34.82       33.12      0.89 o
  -3   2  10        0.03        0.47      0.16 o
  -2   2  10      141.71      126.97      0.94 o
  -1   2  10       60.99       70.21      0.99 o
   0   2  10      443.93      464.40      3.04 o
   1   2  10      142.67      126.44      0.75 o
   2   2  10        0.08        0.48      0.13 o
   3   2  10      134.13      143.24      1.22 o
   4   2  10       57.09       60.23      0.66 o
   5   2  10        0.21        1.13      0.76 o
   6   2  10       34.79       31.54      3.13 o
  -7   3  10        0.04        0.72      0.30 o
  -6   3  10        4.27        3.37      0.24 o
  -5   3  10       42.11       40.72      1.37 o
  -4   3  10        2.14        3.67      0.26 o
  -3   3  10       24.53       22.98      0.46 o
  -2   3  10      129.08      122.34      1.45 o
  -1   3  10      111.55      108.82      1.52 o
   0   3  10      288.13      291.41      1.68 o
   1   3  10      587.02      601.34      3.94 o
   2   3  10       94.06       92.23      1.34 o
   3   3  10      273.96      265.49      3.44 o
   4   3  10       14.20       10.86      0.77 o
   5   3  10        2.91        2.18      0.33 o
   6   3  10        0.20        0.67      0.41 o
  -6   4  10        4.79        4.80      0.32 o
  -5   4  10       32.81       28.47      1.27 o
  -4   4  10       95.57       95.88      1.92 o
  -3   4  10       34.86       34.61      0.97 o
  -2   4  10       69.86       70.34      1.03 o
  -1   4  10      495.32      491.29      4.35 o
   0   4  10       10.15        8.87      0.31 o
   1   4  10        2.68        3.55      0.22 o
   2   4  10      342.67      356.90      3.20 o
   3   4  10       94.26       88.38      1.99 o
   4   4  10       29.86       24.00      0.96 o
   5   4  10       44.64       39.55      2.67 o
  -6   5  10        1.06        1.20      0.20 o
  -5   5  10       30.05       25.58      1.04 o
  -4   5  10      230.72      240.90      2.80 o
  -3   5  10        7.96        8.27      0.35 o
  -2   5  10       21.96       22.60      0.86 o
  -1   5  10      175.99      186.87      2.34 o
   0   5  10        2.27        2.62      0.17 o
   1   5  10      100.86      102.92      1.60 o
   2   5  10        4.77        2.77      0.23 o
   3   5  10       16.79       12.89      0.66 o
   4   5  10       18.84       12.69      0.68 o
   5   5  10        4.29        6.10      0.67 o
  -5   6  10        7.84        6.15      0.44 o
  -4   6  10        5.26        4.37      0.28 o
  -3   6  10       34.81       34.91      1.12 o
  -2   6  10       46.83       49.80      3.08 o
  -1   6  10       24.79       23.75      1.00 o
   0   6  10       15.50       11.75      0.80 o
   1   6  10        6.09        4.17      0.35 o
   2   6  10       42.34       37.90      1.63 o
   3   6  10        3.62        2.55      0.28 o
   4   6  10       10.50        9.21      0.59 o
  -4   7  10        4.71        4.06      0.30 o
  -3   7  10        4.51        4.88      0.34 o
  -2   7  10        2.82        2.49      0.24 o
  -1   7  10       13.68       14.19      0.66 o
   0   7  10        0.85        1.63      0.24 o
   1   7  10       22.34       19.53      0.75 o
   2   7  10        1.65        1.93      0.20 o
   3   7  10       24.58       24.20      1.27 o
  -2   8  10        3.86        4.62      0.35 o
  -1   8  10       10.80        8.82      0.43 o
   0   8  10        7.68        9.71      0.51 o
   1   8  10        0.95        1.38      0.24 o
  -7   1  11       13.19        8.92      0.76 o
  -6   1  11       34.10       32.54      1.39 o
  -5   1  11      808.98      830.30     11.90 o
  -4   1  11        1.99        2.77      0.19 o
  -3   1  11      351.24      328.99      4.71 o
  -2   1  11       21.62       21.25      0.56 o
  -1   1  11      153.75      152.46      1.85 o
   0   1  11      175.27      188.90      3.25 o
   1   1  11        2.59        1.71      0.16 o
   2   1  11      278.65      271.20      2.06 o
   3   1  11       24.87       24.96      0.75 o
   4   1  11       92.55       93.84      0.96 o
   5   1  11        4.19        4.79      0.51 o
   6   1  11        0.02        0.46      0.67 o
  -7   2  11       12.69       12.90      1.48 o
  -6   2  11       86.50       95.09      1.70 o
  -5   2  11       47.17       50.34      0.99 o
  -4   2  11       13.00       11.21      0.45 o
  -3   2  11      329.55      316.52      2.58 o
  -2   2  11        1.02        0.42      0.13 o
  -1   2  11      125.08      135.70      1.05 o
   0   2  11      103.58      109.53      1.89 o
   1   2  11      186.82      206.35      2.00 o
   2   2  11      157.39      147.91      1.40 o
   3   2  11      257.67      247.19      2.07 o
   4   2  11      103.25       91.80      0.91 o
   5   2  11        0.75        1.49      0.48 o
   6   2  11       42.12       35.27      2.78 o
  -7   3  11        8.16        9.52      0.80 o
  -6   3  11      163.56      172.18      1.38 o
  -5   3  11       76.34       79.29      1.98 o
  -4   3  11        8.47        8.55      0.40 o
  -3   3  11       56.09       47.66      0.82 o
  -2   3  11       41.50       48.47      1.31 o
  -1   3  11       22.56       23.66      0.61 o
   0   3  11      107.61      119.60      1.68 o
   1   3  11      214.64      239.23      1.97 o
   2   3  11      245.50      243.33      2.42 o
   3   3  11      126.19      131.80      1.95 o
   4   3  11      128.08      112.53      2.70 o
   5   3  11        0.05        0.80      0.25 o
   6   3  11       14.98       12.10      1.61 o
  -6   4  11        2.61        2.58      0.26 o
  -5   4  11      179.59      187.84      2.81 o
  -4   4  11      321.72      334.75      3.52 o
  -3   4  11      121.42      120.94      1.12 o
  -2   4  11      107.97      107.95      1.55 o
  -1   4  11       75.45       76.92      1.39 o
   0   4  11        0.01        0.62      0.20 o
   1   4  11       40.54       45.65      1.48 o
   2   4  11        6.17        3.59      0.23 o
   3   4  11        0.72        0.71      0.16 o
   4   4  11      278.08      298.70      3.58 o
   5   4  11        0.61        1.08      0.57 o
  -6   5  11        0.02        0.51      0.16 o
  -5   5  11        9.78        7.93      0.46 o
  -4   5  11        2.04        2.24      0.28 o
  -3   5  11        2.21        2.55      0.24 o
  -2   5  11       75.53       79.26      1.29 o
  -1   5  11       33.02       27.05      1.01 o
   0   5  11        0.67        1.42      0.22 o
   1   5  11        0.07        0.78      0.21 o
   2   5  11        0.00        0.85      0.19 o
   3   5  11      146.02      140.91      2.36 o
   4   5  11        8.12        9.88      0.64 o
   5   5  11        6.34        5.71      0.53 o
  -5   6  11       24.04       18.96      1.13 o
  -4   6  11       59.67       58.05      1.63 o
  -3   6  11       29.73       29.69      1.15 o
  -2   6  11      864.05      940.71     10.03 o
  -1   6  11        0.03        0.76      0.27 o
   0   6  11      256.03      266.51      3.42 o
   1   6  11       83.49       85.89      2.10 o
   2   6  11        6.46        6.51      0.39 o
   3   6  11      160.84      165.88      7.33 o
   4   6  11      103.54      110.19      2.44 o
  -4   7  11        6.94        5.97      0.37 o
  -3   7  11        3.63        3.52      0.29 o
  -2   7  11        2.20        2.25      0.22 o
  -1   7  11      214.04      220.26      3.38 o
   0   7  11        6.08        5.52      0.35 o
   1   7  11       16.21       14.36      0.70 o
   2   7  11       10.94        9.76      0.47 o
   3   7  11      100.62      109.41      2.15 o
  -1   8  11       43.96       44.42      1.99 o
   0   8  11        4.40        3.70      0.29 o
  -7   0  12        7.78        6.10      0.70 o
  -6   0  12       39.39       33.42      2.22 o
  -5   0  12      637.00      686.05      8.99 o
  -4   0  12     1717.69     1763.76     44.72 o
  -3   0  12      344.88      336.09      3.59 o
  -2   0  12      268.92      251.63      2.21 o
  -1   0  12     1053.50     1111.55     11.91 o
   0   0  12      213.24      201.66      2.33 o
   1   0  12       67.89       70.62      1.87 o
   2   0  12      114.30      124.81      1.39 o
   3   0  12        6.43        8.40      0.35 o
   4   0  12       47.85       44.74      0.91 o
   5   0  12      164.16      143.31     15.86 o
   6   0  12        0.47        1.09      0.60 o
  -7   1  12        1.71        2.42      0.21 o
  -6   1  12        0.41        0.71      0.15 o
  -5   1  12       70.86       69.91      1.32 o
  -4   1  12        5.53        8.13      0.34 o
  -3   1  12     1229.84     1204.11      7.05 o
  -2   1  12      221.10      217.44      1.59 o
  -1   1  12      131.39      123.69      1.28 o
   0   1  12     1549.43     1631.55      7.88 o
   1   1  12       23.22       22.55      0.68 o
   2   1  12       32.46       30.50      0.71 o
   3   1  12       48.78       41.10      0.80 o
   4   1  12      150.02      144.64      1.81 o
   5   1  12      174.82      189.51      3.31 o
   6   1  12       79.12       61.18      6.13 o
  -7   2  12        5.03        2.16      0.20 o
  -6   2  12       66.54       69.33      1.43 o
  -5   2  12        1.05        0.96      0.22 o
  -4   2  12      139.66      130.57      1.75 o
  -3   2  12     1440.94     1503.43     12.78 o
  -2   2  12      373.21      380.03      2.49 o
  -1   2  12       35.20       39.08      0.98 o
   0   2  12      178.64      162.48      1.83 o
   1   2  12       18.06       19.01      0.73 o
   2   2  12       98.75       96.48      1.47 o
   3   2  12      344.92      355.09      3.12 o
   4   2  12      259.26      270.67      3.41 o
   5   2  12       70.73       67.79      3.39 o
   6   2  12        0.23        0.13      0.44 o
  -7   3  12       52.62       44.73      4.30 o
  -6   3  12       76.91       81.77      1.98 o
  -5   3  12       82.16       91.38      1.63 o
  -4   3  12       95.60       93.27      1.58 o
  -3   3  12       87.12       91.46      1.17 o
  -2   3  12       14.77       18.40      0.59 o
  -1   3  12       44.97       47.15      1.02 o
   0   3  12      133.52      133.83      1.17 o
   1   3  12     1034.46     1047.49     10.14 o
   2   3  12        7.49        7.60      0.38 o
   3   3  12       27.54       31.26      1.26 o
   4   3  12       49.85       49.75      1.79 o
   5   3  12        0.08        0.81      0.32 o
  -6   4  12       47.86       53.20      2.70 o
  -5   4  12        4.02        2.22      0.20 o
  -4   4  12        8.66        7.94      0.57 o
  -3   4  12       40.87       40.96      1.16 o
  -2   4  12      206.80      210.78      2.01 o
  -1   4  12       25.03       19.71      0.59 o
   0   4  12      529.94      547.74      3.82 o
   1   4  12      453.91      476.08      4.72 o
   2   4  12        7.35        7.51      0.40 o
   3   4  12        1.17        1.36      0.18 o
   4   4  12        2.53        1.34      0.17 o
   5   4  12        2.19        1.84      0.31 o
  -6   5  12       19.94       14.81      0.99 o
  -5   5  12       17.75       17.54      0.73 o
  -4   5  12       13.57       11.25      0.56 o
  -3   5  12       91.62       98.33      6.23 o
  -2   5  12       27.15       27.48      1.03 o
  -1   5  12      159.29      165.79      1.59 o
   0   5  12       54.14       49.11      1.34 o
   1   5  12        6.15        3.78      0.26 o
   2   5  12       48.52       45.79      1.59 o
   3   5  12       17.76       17.97      0.85 o
   4   5  12        4.41        5.65      0.43 o
  -5   6  12        1.09        0.94      0.18 o
  -4   6  12        2.62        2.44      0.23 o
  -3   6  12       22.60       23.25      0.91 o
  -2   6  12        9.13        9.16      0.53 o
  -1   6  12       23.06       22.69      0.90 o
   0   6  12       19.47       19.17      0.79 o
   1   6  12        0.24        0.67      0.21 o
   2   6  12        0.70        1.10      0.21 o
   3   6  12        0.51        0.92      0.23 o
  -3   7  12       33.18       33.19      1.55 o
  -2   7  12       25.07       26.77      1.13 o
  -1   7  12        8.62        9.06      0.53 o
   0   7  12      103.87      111.47      2.65 o
   1   7  12       18.98       17.90      0.87 o
   2   7  12        1.56        2.29      0.29 o
  -7   1  13        0.02        0.55      0.12 o
  -6   1  13       19.27       14.20      0.73 o
  -5   1  13      136.36      149.87      1.95 o
  -4   1  13      215.97      206.25      1.93 o
  -3   1  13      109.13      104.28      1.87 o
  -2   1  13      259.00      255.22      1.80 o
  -1   1  13        0.22        0.48      0.20 o
   0   1  13        0.25        0.47      0.40 o
   1   1  13      291.87      296.41      2.26 o
   2   1  13      123.22      127.21      2.05 o
   3   1  13        0.45        0.49      0.10 o
   4   1  13      115.23      119.55      1.80 o
   5   1  13       71.78       70.31      3.41 o
  -7   2  13       14.66       12.51      0.93 o
  -6   2  13        1.58        0.82      0.17 o
  -5   2  13      365.53      391.99      4.77 o
  -4   2  13      630.51      673.03      6.91 o
  -3   2  13        5.95        6.29      0.60 o
  -2   2  13      208.86      191.57      1.82 o
  -1   2  13       18.00       17.63      0.63 o
   0   2  13      651.62      649.27      4.39 o
   1   2  13       70.38       63.28      1.64 o
   2   2  13       34.80       31.98      1.06 o
   3   2  13      264.74      294.34      2.93 o
   4   2  13       21.15       20.67      0.91 o
   5   2  13       30.42       26.37      1.75 o
  -6   3  13       50.05       53.93      2.37 o
  -5   3  13       20.96       20.55      0.86 o
  -4   3  13        3.01        3.43      0.22 o
  -3   3  13      195.33      196.28      2.40 o
  -2   3  13        5.24        5.18      0.25 o
  -1   3  13      393.99      403.30      2.92 o
   0   3  13      690.63      713.80      6.84 o
   1   3  13      260.52      270.52      4.94 o
   2   3  13      223.87      239.74      2.71 o
   3   3  13      115.45      114.31      2.38 o
   4   3  13        0.09        0.54      0.15 o
   5   3  13       41.38       41.03      2.41 o
  -6   4  13       46.98       39.03      2.06 o
  -5   4  13       58.15       55.04      2.51 o
  -4   4  13      115.10      119.03      2.38 o
  -3   4  13      133.21      140.71      1.69 o
  -2   4  13       13.92       11.71      0.50 o
  -1   4  13       94.35       92.61      1.40 o
   0   4  13       13.79       14.20      0.46 o
   1   4  13      551.75      577.15      5.52 o
   2   4  13        0.82        0.96      0.20 o
   3   4  13        6.68        6.98      0.38 o
   4   4  13        0.62        0.75      0.14 o
   5   4  13        8.94        6.77      0.70 o
  -5   5  13      104.33      107.65      1.77 o
  -4   5  13       54.53       57.50      1.86 o
  -3   5  13       48.79       46.55      1.77 o
  -2   5  13      753.89      810.61     10.99 o
  -1   5  13      125.56      137.48      1.58 o
   0   5  13       24.55       24.51      0.94 o
   1   5  13        1.37        1.46      0.19 o
   2   5  13        3.69        3.55      0.33 o
   3   5  13      161.72      190.43      1.99 o
   4   5  13        0.47        0.84      0.17 o
  -4   6  13        1.42        1.47      0.22 o
  -3   6  13       94.62       88.49      1.87 o
  -2   6  13       11.13       10.15      0.86 o
  -1   6  13      463.14      519.44      7.53 o
   0   6  13        5.33        4.75      0.38 o
   1   6  13       49.43       49.91      1.75 o
   2   6  13       50.22       41.12      1.85 o
   3   6  13        6.56        6.24      0.50 o
  -3   7  13        0.74        1.11      0.20 o
  -2   7  13      378.79      418.38      3.62 o
  -1   7  13      111.70      115.62      1.82 o
   0   7  13        0.05        1.06      0.19 o
   1   7  13        1.53        1.28      0.21 o
   2   7  13       15.03       10.82      0.65 o
  -7   0  14       12.68       14.17      1.40 o
  -6   0  14      215.50      241.05      2.13 o
  -5   0  14       60.86       62.06      1.82 o
  -4   0  14        0.60        0.95      0.19 o
  -3   0  14      248.33      259.57      6.42 o
  -2   0  14      448.51      453.45      5.17 o
  -1   0  14     2268.91     2294.28     26.57 o
   0   0  14      653.76      724.19      7.22 o
   1   0  14     1079.52     1090.68     12.86 o
   2   0  14     1444.29     1496.51     19.71 o
   3   0  14      269.82      276.94      3.71 o
   4   0  14       26.57       24.92      1.59 o
   5   0  14       11.18       16.25      2.31 o
  -7   1  14        0.32        0.67      0.17 o
  -6   1  14       20.44       19.64      0.98 o
  -5   1  14       41.41       40.10      1.52 o
  -4   1  14      562.23      589.21      5.28 o
  -3   1  14       19.03       18.11      0.61 o
  -2   1  14        0.42        0.53      0.12 o
  -1   1  14      104.13      118.21      2.14 o
   0   1  14        0.26        0.43      0.17 o
   1   1  14      547.90      536.93      4.38 o
   2   1  14      453.21      469.94      3.91 o
   3   1  14      168.69      179.21      2.01 o
   4   1  14       51.95       57.98      2.19 o
   5   1  14       41.12       40.13      3.55 o
  -7   2  14       27.06       27.99      2.01 o
  -6   2  14       18.37       18.02      0.92 o
  -5   2  14      187.87      191.05      2.38 o
  -4   2  14       13.19       12.38      0.49 o
  -3   2  14       57.05       55.06      1.83 o
  -2   2  14       44.36       42.06      1.33 o
  -1   2  14        0.28        1.34      0.36 o
   0   2  14       11.37       13.98      0.54 o
   1   2  14      302.91      292.74      4.26 o
   2   2  14      461.88      491.44      5.12 o
   3   2  14        4.37        3.79      0.23 o
   4   2  14       12.96        9.35      0.53 o
   5   2  14       18.49       16.33      1.62 o
  -6   3  14       75.59       82.52      2.89 o
  -5   3  14        1.37        1.77      0.23 o
  -4   3  14        0.48        0.55      0.19 o
  -3   3  14        4.35        5.27      0.31 o
  -2   3  14      664.92      670.22      5.73 o
  -1   3  14      372.65      379.80      4.39 o
   0   3  14       36.97       34.11      1.15 o
   1   3  14       12.45       10.23      0.47 o
   2   3  14        9.56       10.95      0.56 o
   3   3  14      122.10      123.00      2.53 o
   4   3  14       30.87       29.54      1.19 o
   5   3  14        0.66        1.62      0.60 o
  -6   4  14       12.54        7.67      0.55 o
  -5   4  14        3.84        3.54      0.32 o
  -4   4  14        2.97        2.99      0.30 o
  -3   4  14      144.19      142.04      3.33 o
  -2   4  14      441.08      476.24      4.45 o
  -1   4  14      506.27      525.61      5.03 o
   0   4  14        7.57        6.36      0.42 o
   1   4  14      286.09      288.20      3.19 o
   2   4  14        0.01        0.71      0.19 o
   3   4  14       27.73       27.75      1.13 o
   4   4  14       46.18       56.40      1.64 o
  -5   5  14       96.24      107.62      1.78 o
  -4   5  14        1.86        2.64      0.25 o
  -3   5  14       10.24        9.71      0.46 o
  -2   5  14      275.40      302.70      3.41 o
  -1   5  14      243.01      262.36      3.53 o
   0   5  14      142.16      146.66      2.77 o
   1   5  14        4.18        3.54      0.23 o
   2   5  14       47.97       50.75      1.90 o
   3   5  14       30.90       31.45      1.40 o
   4   5  14        5.52        5.65      0.41 o
  -4   6  14       38.12       36.98      1.72 o
  -3   6  14       11.69       13.39      0.60 o
  -2   6  14        1.89        2.13      0.28 o
  -1   6  14       70.15       73.61      1.68 o
   0   6  14       28.37       31.04      1.21 o
   1   6  14       12.10       12.30      0.62 o
   2   6  14        0.27        1.17      0.19 o
   3   6  14        0.56        1.04      0.20 o
  -2   7  14        5.22        4.48      0.33 o
  -1   7  14       34.18       29.63      1.34 o
   0   7  14        8.88        6.45      0.38 o
   1   7  14        2.65        2.11      0.23 o
  -7   1  15       54.94       61.26      1.53 o
  -6   1  15      117.93      125.70      1.43 o
  -5   1  15        1.60        1.63      0.19 o
  -4   1  15      205.79      199.39      4.19 o
  -3   1  15       12.48       12.35      0.45 o
  -2   1  15       11.57       13.16      0.46 o
  -1   1  15        2.13        1.87      0.17 o
   0   1  15        2.32        1.95      0.18 o
   1   1  15      339.39      327.35      3.20 o
   2   1  15       68.94       66.91      1.11 o
   3   1  15        0.03        0.51      0.14 o
   4   1  15       79.73       87.23      1.18 o
   5   1  15       42.55       44.07      3.21 o
  -6   2  15       12.71        8.28      0.49 o
  -5   2  15        5.10        4.58      0.36 o
  -4   2  15        9.50        8.99      0.46 o
  -3   2  15      146.32      140.36      1.73 o
  -2   2  15      216.20      205.20      1.94 o
  -1   2  15      196.36      197.91      2.14 o
   0   2  15       81.75       79.71      1.44 o
   1   2  15      556.89      590.64      5.80 o
   2   2  15      116.49      113.17      1.63 o
   3   2  15      120.01      123.05      2.51 o
   4   2  15       14.82       13.81      0.69 o
   5   2  15        5.52        6.77      1.18 o
  -6   3  15        2.90        2.69      0.26 o
  -5   3  15        0.01        0.96      0.21 o
  -4   3  15       32.34       31.56      1.13 o
  -3   3  15      155.84      157.63      2.26 o
  -2   3  15      114.26      116.40      1.80 o
  -1   3  15      135.27      127.88      2.03 o
   0   3  15      198.33      205.23      2.13 o
   1   3  15      226.64      241.28      2.79 o
   2   3  15        0.06        1.12      0.22 o
   3   3  15       10.25       10.37      0.53 o
   4   3  15       35.56       37.85      2.14 o
  -6   4  15        0.48        0.97      0.19 o
  -5   4  15       66.17       56.39      2.31 o
  -4   4  15       26.49       26.08      1.12 o
  -3   4  15        0.90        1.17      0.20 o
  -2   4  15      161.15      169.89      3.18 o
  -1   4  15        0.15        0.59      0.16 o
   0   4  15      341.55      358.05      3.87 o
   1   4  15       12.64       12.33      0.57 o
   2   4  15       22.69       21.80      0.95 o
   3   4  15      104.28      101.89      2.11 o
   4   4  15       46.69       46.76      1.79 o
  -5   5  15      129.22      149.82      2.73 o
  -4   5  15       62.91       58.92      2.75 o
  -3   5  15        2.55        2.74      0.25 o
  -2   5  15       12.50       10.39      0.47 o
  -1   5  15       56.87       53.64      1.80 o
   0   5  15       25.09       26.78      0.96 o
   1   5  15       43.50       40.51      1.46 o
   2   5  15        3.96        3.50      0.31 o
   3   5  15      309.28      352.64      3.88 o
  -4   6  15       40.32       37.17      1.80 o
  -3   6  15      163.84      184.26      7.25 o
  -2   6  15       27.07       26.27      1.01 o
  -1   6  15       48.07       48.78      1.63 o
   0   6  15      147.24      160.01      3.39 o
   1   6  15        0.85        1.04      0.26 o
   2   6  15       25.90       21.42      1.16 o
  -2   7  15        0.21        1.33      0.24 o
  -1   7  15       56.81       51.87      2.32 o
   0   7  15       62.24       57.69      2.64 o
  -6   0  16       20.70       24.81      2.52 o
  -5   0  16       29.52       29.03      1.65 o
  -4   0  16      227.80      235.09      3.64 o
  -3   0  16      203.54      205.27      7.07 o
  -2   0  16       13.39       21.89      1.20 o
  -1   0  16      243.39      259.50      7.05 o
   0   0  16      311.59      343.65      4.06 o
   1   0  16      254.69      265.69      3.90 o
   2   0  16       17.47       19.68      1.23 o
   3   0  16       27.06       24.69      1.28 o
   4   0  16        2.92        2.46      0.28 o
   5   0  16       83.34       63.80      9.72 o
  -6   1  16       34.27       32.23      1.63 o
  -5   1  16       15.46       15.72      0.78 o
  -4   1  16      242.54      235.77      4.42 o
  -3   1  16       51.69       56.29      1.52 o
  -2   1  16        4.12        2.64      0.26 o
  -1   1  16       17.28       26.79      0.95 o
   0   1  16        8.30        6.32      0.54 o
   1   1  16      410.45      407.79      3.73 o
   2   1  16      303.27      312.58      3.26 o
   3   1  16       47.19       48.08      1.57 o
   4   1  16       85.70       91.58      1.41 o
  -6   2  16      231.02      266.42      3.23 o
  -5   2  16       18.12       15.93      0.77 o
  -4   2  16        1.34        0.93      0.13 o
  -3   2  16      201.07      198.97      3.89 o
  -2   2  16       12.18       12.53      0.51 o
  -1   2  16      107.57       93.99      1.41 o
   0   2  16      646.31      669.75      8.19 o
   1   2  16       66.16       58.66      1.72 o
   2   2  16       74.27       68.74      1.34 o
   3   2  16       54.13       58.46      1.74 o
   4   2  16       53.81       49.42      1.73 o
  -6   3  16        0.20        0.72      0.22 o
  -5   3  16       22.47       19.19      0.96 o
  -4   3  16      157.17      167.17      3.37 o
  -3   3  16       89.08       88.81      1.80 o
  -2   3  16       13.86       11.95      0.51 o
  -1   3  16        0.40        1.05      0.15 o
   0   3  16      311.40      318.50      3.22 o
   1   3  16       40.14       37.52      1.32 o
   2   3  16       14.96       14.40      0.77 o
   3   3  16      143.54      161.98      2.20 o
   4   3  16       82.77       83.35      1.39 o
  -5   4  16        9.96        9.90      0.61 o
  -4   4  16      119.80      128.23      2.98 o
  -3   4  16        0.04        0.40      0.21 o
  -2   4  16      208.38      209.50      2.56 o
  -1   4  16       57.91       62.00      1.63 o
   0   4  16       35.23       37.44      1.45 o
   1   4  16       45.11       46.42      1.79 o
   2   4  16       31.94       31.63      1.62 o
   3   4  16       43.36       41.52      1.84 o
  -4   5  16       60.54       58.11      2.75 o
  -3   5  16        0.75        1.88      0.31 o
  -2   5  16        7.34        8.32      0.41 o
  -1   5  16       12.91       11.62      0.56 o
   0   5  16       13.77       13.80      0.62 o
   1   5  16        8.44        7.48      0.44 o
   2   5  16       14.30       12.93      0.71 o
   3   5  16        0.06        0.77      0.18 o
  -3   6  16        0.22        1.08      0.26 o
  -2   6  16       15.99       13.55      0.81 o
  -1   6  16        1.87        2.06      0.25 o
   0   6  16        6.42        5.87      0.36 o
   1   6  16        0.00        0.83      0.17 o
  -6   1  17        3.17        2.41      0.26 o
  -5   1  17      130.12      135.31      2.08 o
  -4   1  17        7.91        6.74      0.33 o
  -3   1  17       29.31       23.17      1.07 o
  -2   1  17       76.41       65.00      1.76 o
  -1   1  17       11.82        9.76      0.41 o
   0   1  17        1.98        2.89      0.23 o
   1   1  17        6.71        5.20      0.28 o
   2   1  17      375.48      388.67      5.86 o
   3   1  17       34.95       34.31      1.49 o
   4   1  17        1.27        0.64      0.13 o
  -6   2  17        2.26        2.17      0.27 o
  -5   2  17       16.82       17.85      0.83 o
  -4   2  17       84.55       82.39      1.86 o
  -3   2  17       23.74       18.74      1.06 o
  -2   2  17        0.34        1.40      0.19 o
  -1   2  17      270.16      260.58      3.74 o
   0   2  17       43.64       43.57      1.20 o
   1   2  17        0.93        1.57      0.21 o
   2   2  17        1.82        2.24      0.25 o
   3   2  17        3.11        3.77      0.29 o
   4   2  17       68.82       74.37      4.29 o
  -5   3  17       10.13        8.31      0.54 o
  -4   3  17      151.69      154.95      1.77 o
  -3   3  17       14.24       13.62      0.62 o
  -2   3  17      141.38      135.21      1.88 o
  -1   3  17        9.90        9.49      0.43 o
   0   3  17       19.74       19.29      0.76 o
   1   3  17        0.12        0.61      0.14 o
   2   3  17        0.08        0.74      0.23 o
   3   3  17      104.95      111.42      2.75 o
   4   3  17       11.70       10.22      1.05 o
  -5   4  17      104.67      113.28      2.03 o
  -4   4  17       15.31       13.44      0.70 o
  -3   4  17       97.88       94.94      2.26 o
  -2   4  17        0.53        0.84      0.29 o
  -1   4  17       57.09       57.60      2.09 o
   0   4  17        7.61        6.73      0.40 o
   1   4  17       11.75       10.67      0.59 o
   2   4  17        1.69        1.78      0.20 o
   3   4  17       20.43       16.07      1.04 o
  -4   5  17       29.88       27.17      1.59 o
  -3   5  17        6.67        6.00      0.37 o
  -2   5  17       13.01        9.84      0.53 o
  -1   5  17        2.21        2.30      0.21 o
   0   5  17       14.48       13.95      0.62 o
   1   5  17       13.84       13.44      0.70 o
   2   5  17       11.01       10.31      0.63 o
  -2   6  17      159.90      172.51      3.09 o
  -1   6  17       42.19       41.76      1.77 o
   0   6  17       26.71       26.36      1.30 o
   1   6  17        3.45        4.43      0.32 o
  -6   0  18       12.85       10.16      1.11 o
  -5   0  18      235.20      259.65      3.24 o
  -4   0  18        0.05        0.74      0.24 o
  -3   0  18       30.86       35.95      1.99 o
  -2   0  18      208.91      187.42      4.45 o
  -1   0  18      148.97      124.16      6.46 o
   0   0  18        3.92        4.03      0.53 o
   1   0  18        2.77        5.05      0.35 o
   2   0  18        3.23        3.70      0.34 o
   3   0  18       16.99       10.84      0.93 o
   4   0  18        5.24        6.44      1.08 o
  -6   1  18       59.32       60.59      1.56 o
  -5   1  18        0.95        0.70      0.16 o
  -4   1  18       54.84       56.03      1.77 o
  -3   1  18        0.40        0.85      0.19 o
  -2   1  18      280.77      268.92      3.58 o
  -1   1  18      201.46      183.89      2.01 o
   0   1  18       25.64       33.24      1.29 o
   1   1  18      261.23      264.06      4.22 o
   2   1  18        0.83        1.04      0.15 o
   3   1  18       10.27        9.35      0.55 o
   4   1  18        8.04        8.52      1.10 o
  -5   2  18        1.64        2.32      0.22 o
  -4   2  18      104.23      102.76      1.68 o
  -3   2  18       80.51       79.67      1.89 o
  -2   2  18        1.60        1.62      0.18 o
  -1   2  18       43.02       42.99      1.55 o
   0   2  18        4.87        6.80      0.36 o
   1   2  18       16.42       13.92      0.66 o
   2   2  18       82.51       87.33      1.52 o
   3   2  18        2.31        1.99      0.23 o
  -5   3  18       12.20       10.17      0.61 o
  -4   3  18       76.41       75.97      2.13 o
  -3   3  18        0.96        1.31      0.19 o
  -2   3  18        3.00        1.92      0.23 o
  -1   3  18        9.52        7.33      0.39 o
   0   3  18       20.97       22.58      0.97 o
   1   3  18       46.01       45.45      1.86 o
   2   3  18        0.86        1.13      0.14 o
   3   3  18        1.23        1.16      0.18 o
  -4   4  18        9.36        8.56      0.71 o
  -3   4  18       17.07       14.96      0.72 o
  -2   4  18      222.32      227.80      1.63 o
  -1   4  18       32.75       29.05      1.02 o
   0   4  18       11.36        9.45      0.48 o
   1   4  18      130.02      141.87      1.74 o
   2   4  18        4.03        3.53      0.28 o
  -3   5  18       22.35       18.93      1.04 o
  -2   5  18        3.49        3.40      0.29 o
  -1   5  18        0.84        0.94      0.20 o
   0   5  18        4.39        5.48      0.38 o
   1   5  18       23.31       21.58      1.23 o
  -1   6  18        9.02        7.99      0.47 o
  -5   1  19       38.02       40.50      1.93 o
  -4   1  19        1.62        1.76      0.29 o
  -3   1  19       43.68       42.14      1.86 o
  -2   1  19        5.51        2.09      0.33 o
  -1   1  19        1.37        1.33      0.18 o
   0   1  19       34.03       28.77      1.09 o
   1   1  19       57.15       54.33      2.12 o
   2   1  19       50.21       50.16      1.29 o
   3   1  19        0.95        1.36      0.20 o
  -5   2  19        5.90        6.34      0.43 o
  -4   2  19      102.09       96.21      1.39 o
  -3   2  19       47.06       44.17      1.74 o
  -2   2  19        1.26        1.62      0.19 o
  -1   2  19       11.09        6.88      0.35 o
   0   2  19       19.63       19.46      0.80 o
   1   2  19        4.63        4.07      0.23 o
   2   2  19        0.95        0.89      0.20 o
   3   2  19       10.27        6.52      0.60 o
  -5   3  19        9.09        7.47      0.53 o
  -4   3  19        1.04        0.78      0.21 o
  -3   3  19       42.28       35.94      1.28 o
  -2   3  19        3.24        3.19      0.27 o
  -1   3  19        7.04        5.08      0.34 o
   0   3  19       50.19       52.37      1.37 o
   1   3  19       12.35        9.90      0.55 o
   2   3  19        1.29        1.35      0.22 o
   3   3  19        6.97        6.71      0.46 o
  -4   4  19        9.05        8.00      0.59 o
  -3   4  19        0.22        1.05      0.20 o
  -2   4  19        7.20        6.00      0.31 o
  -1   4  19        3.04        2.55      0.22 o
   0   4  19       96.96       97.28      3.12 o
   1   4  19        0.28        0.81      0.17 o
   2   4  19       10.80       11.27      0.64 o
  -3   5  19       89.41       92.45      2.49 o
  -2   5  19       22.10       21.05      1.01 o
  -1   5  19       62.53       54.66      2.57 o
   0   5  19        9.95        7.02      0.50 o
   1   5  19        0.32        0.96      0.20 o
  -5   0  20      353.89      447.04      6.11 o
  -4   0  20      106.17      116.41      2.51 o
  -3   0  20      128.93      123.50      2.57 o
  -2   0  20        3.82        1.88      0.31 o
  -1   0  20      374.56      369.86      5.60 o
   0   0  20      217.36      238.16      3.86 o
   1   0  20       28.45       19.25      1.39 o
   2   0  20      121.36      127.78      2.16 o
   3   0  20       60.52       62.52      1.82 o
  -5   1  20       82.95       91.58      1.65 o
  -4   1  20       15.70       15.84      0.72 o
  -3   1  20        4.29        6.40      0.53 o
  -2   1  20        2.82        4.85      0.30 o
  -1   1  20        0.56        1.12      0.22 o
   0   1  20       16.47       19.01      0.85 o
   1   1  20        7.56        9.17      0.43 o
   2   1  20        1.38        1.27      0.25 o
   3   1  20       15.46       13.27      0.94 o
  -5   2  20        1.38        0.91      0.23 o
  -4   2  20       26.18       26.79      1.38 o
  -3   2  20       94.65      103.07      1.26 o
  -2   2  20       24.10       18.81      0.79 o
  -1   2  20       49.76       46.91      1.54 o
   0   2  20       48.52       42.11      1.27 o
   1   2  20       31.05       24.87      1.35 o
   2   2  20       47.40       44.41      2.66 o
  -4   3  20        0.41        0.73      0.21 o
  -3   3  20       47.67       41.49      1.78 o
  -2   3  20        3.66        2.85      0.24 o
  -1   3  20       23.81       19.17      0.84 o
   0   3  20       37.94       34.38      1.73 o
   1   3  20        5.88        6.89      0.53 o
   2   3  20        0.25        0.58      0.20 o
  -3   4  20        0.59        1.37      0.24 o
  -2   4  20       37.50       39.99      1.86 o
  -1   4  20        0.87        1.10      0.23 o
   0   4  20        6.42        6.07      0.36 o
   1   4  20        8.38        8.36      0.53 o
  -4   1  21        0.61        1.97      0.22 o
  -3   1  21        9.06       10.47      0.52 o
  -2   1  21       16.37       12.76      0.70 o
  -1   1  21        0.64        2.49      0.27 o
   0   1  21        0.78        1.45      0.20 o
   1   1  21        0.03        0.54      0.17 o
   2   1  21        0.02        0.82      0.19 o
  -4   2  21      184.65      200.34      2.54 o
  -3   2  21        1.58        1.87      0.23 o
  -2   2  21      100.03      111.53      2.53 o
  -1   2  21        7.06        5.94      0.37 o
   0   2  21      102.77      118.99      1.51 o
   1   2  21        1.69        1.01      0.23 o
   2   2  21        1.07        0.95      0.22 o
  -3   3  21       62.76       72.20      2.40 o
  -2   3  21       27.25       27.14      1.41 o
  -1   3  21       42.84       44.01      1.65 o
   0   3  21       72.97       67.49      2.37 o
   1   3  21       85.36       87.38      1.67 o
  -2   4  21       26.17       20.56      1.06 o
  -1   4  21       34.96       30.59      1.61 o
   0   4  21        0.71        1.01      0.19 o
  -4   0  22        3.07        1.15      0.38 o
  -3   0  22        2.13        1.42      0.28 o
  -2   0  22        5.49        3.10      0.38 o
  -1   0  22       67.24       71.48      1.33 o
   0   0  22      111.32      125.57      8.22 o
   1   0  22       53.54       65.31      2.67 o
  -4   1  22       56.29       63.86      1.76 o
  -3   1  22       29.01       26.83      1.47 o
  -2   1  22       13.99       11.85      0.63 o
  -1   1  22        9.52       11.06      0.59 o
   0   1  22       62.36       66.63      1.31 o
   1   1  22       79.27       81.90      2.42 o
  -3   2  22       45.86       39.28      2.02 o
  -2   2  22       15.98       11.88      0.66 o
  -1   2  22       33.31       37.96      1.82 o
   0   2  22        0.93        1.63      0.22 o
   1   2  22        1.34        1.66      0.26 o
  -2   3  22       46.71       43.96      2.18 o
  -1   3  22       88.01      103.23      2.17 o
   0   3  22       34.57       32.04      1.83 o
  -3   1  23        3.50        1.27      0.23 o
  -2   1  23        0.18        1.19      0.23 o
  -1   1  23       39.10       35.58      2.02 o
   0   1  23       39.54       47.93      2.43 o
  -2   2  23       11.54       12.14      0.78 o
  -1   2  23       76.16       84.71      1.75 o
 
